# Supplementary material for: Reductive Transformation of Imine Covalent Organic Frameworks into Emissive Polymers: Insights into Emission Quenching
Source: Chem Mater. 2025 Oct 1;37(19):8048–58. doi: 10.1021/acs.chemmater.5c01951 (PMC12529896; doi:10.1021/acs.chemmater.5c01951)
Supplement: Supplementary file 2 [file cm5c01951_si_002.cif]

data_image0
_chemical_formula_structural       H168C264N12O12
_chemical_formula_sum              "H168 C264 N12 O12"
_cell_length_a       52.1255
_cell_length_b       52.137
_cell_length_c       8.12646
_cell_angle_alpha    90.8501
_cell_angle_beta     91.2883
_cell_angle_gamma    60.074

_space_group_name_H-M_alt    "P 1"
_space_group_IT_number       1

loop_
  _space_group_symop_operation_xyz
  'x, y, z'

loop_
  _atom_site_type_symbol
  _atom_site_label
  _atom_site_symmetry_multiplicity
  _atom_site_fract_x
  _atom_site_fract_y
  _atom_site_fract_z
  _atom_site_occupancy
  H   H1        1.0  0.53874  0.15058  0.27650  1.0000
  H   H2        1.0  0.52619  0.16323  0.73895  1.0000
  H   H3        1.0  0.45326  0.22888  0.21828  1.0000
  H   H4        1.0  0.44043  0.24245  0.74183  1.0000
  H   H5        1.0  0.45968  0.14452  0.28605  1.0000
  H   H6        1.0  0.44767  0.15721  0.78142  1.0000
  H   H7        1.0  0.55639  0.17433  0.19649  1.0000
  H   H8        1.0  0.54518  0.18606  0.74621  1.0000
  H   H9        1.0  0.47157  0.25226  0.29299  1.0000
  H   H10       1.0  0.45934  0.26616  0.72190  1.0000
  H   H11       1.0  0.49506  0.28292  0.28080  1.0000
  H   H12       1.0  0.48421  0.29547  0.71950  1.0000
  H   H13       1.0  0.48773  0.10447  0.14121  1.0000
  H   H14       1.0  0.47638  0.11610  0.62670  1.0000
  H   H15       1.0  0.55512  0.11029  0.43332  1.0000
  H   H16       1.0  0.54259  0.12467  0.91442  1.0000
  H   H17       1.0  0.58502  0.05556  0.43598  1.0000
  H   H18       1.0  0.57299  0.07001  0.93014  1.0000
  H   H19       1.0  0.41294  0.24222  0.37832  1.0000
  H   H20       1.0  0.39950  0.25428  0.90027  1.0000
  H   H21       1.0  0.42010  0.16668  0.11006  1.0000
  H   H22       1.0  0.40839  0.17996  0.61133  1.0000
  H   H23       1.0  0.36532  0.19118  0.09349  1.0000
  H   H24       1.0  0.35389  0.20322  0.59455  1.0000
  H   H25       1.0  0.61680  0.96840  0.12970  1.0000
  H   H26       1.0  0.60350  0.98102  0.59981  1.0000
  H   H27       1.0  0.64711  0.91371  0.13445  1.0000
  H   H28       1.0  0.63325  0.92647  0.59204  1.0000
  H   H29       1.0  0.54449  0.96347  0.34113  1.0000
  H   H30       1.0  0.53803  0.97564  0.88654  1.0000
  H   H31       1.0  0.57535  0.90874  0.34993  1.0000
  H   H32       1.0  0.56899  0.92108  0.88932  1.0000
  H   H33       1.0  0.71977  0.77581  0.10770  1.0000
  H   H34       1.0  0.71406  0.78691  0.64479  1.0000
  H   H35       1.0  0.65597  0.77147  0.41390  1.0000
  H   H36       1.0  0.64149  0.78396  0.86424  1.0000
  H   H37       1.0  0.75102  0.72118  0.11784  1.0000
  H   H38       1.0  0.74457  0.73232  0.66492  1.0000
  H   H39       1.0  0.68612  0.71686  0.41545  1.0000
  H   H40       1.0  0.67137  0.72945  0.87935  1.0000
  H   H41       1.0  0.70648  0.67644  0.16617  1.0000
  H   H42       1.0  0.69568  0.68859  0.66520  1.0000
  H   H43       1.0  0.84068  0.54058  0.24174  1.0000
  H   H44       1.0  0.82885  0.55218  0.72985  1.0000
  H   H45       1.0  0.84732  0.45500  0.25878  1.0000
  H   H46       1.0  0.83543  0.46665  0.73061  1.0000
  H   H47       1.0  0.76240  0.53400  0.29561  1.0000
  H   H48       1.0  0.75048  0.54529  0.77530  1.0000
  H   H49       1.0  0.87890  0.51705  0.08843  1.0000
  H   H50       1.0  0.86803  0.52845  0.57792  1.0000
  H   H51       1.0  0.89056  0.44283  0.37816  1.0000
  H   H52       1.0  0.87703  0.45410  0.85596  1.0000
  H   H53       1.0  0.93312  0.49401  0.06899  1.0000
  H   H54       1.0  0.92262  0.50412  0.56366  1.0000
  H   H55       1.0  0.74513  0.57291  0.12213  1.0000
  H   H56       1.0  0.73349  0.58554  0.60376  1.0000
  H   H57       1.0  0.81264  0.58166  0.39490  1.0000
  H   H58       1.0  0.80114  0.59229  0.88776  1.0000
  H   H59       1.0  0.71465  0.62755  0.10614  1.0000
  H   H60       1.0  0.70341  0.64026  0.59619  1.0000
  H   H61       1.0  0.82378  0.43972  0.43707  1.0000
  H   H62       1.0  0.81479  0.45056  0.90648  1.0000
  H   H63       1.0  0.74972  0.50522  0.14903  1.0000
  H   H64       1.0  0.73738  0.51505  0.63530  1.0000
  H   H65       1.0  0.79883  0.40994  0.45298  1.0000
  H   H66       1.0  0.79246  0.41854  0.92579  1.0000
  H   H67       1.0  0.55964  0.30700  0.38346  1.0000
  H   H68       1.0  0.55151  0.31741  0.88622  1.0000
  H   H69       1.0  0.58410  0.33679  0.39330  1.0000
  H   H70       1.0  0.57678  0.34667  0.87913  1.0000
  H   H71       1.0  0.63193  0.23999  0.10473  1.0000
  H   H72       1.0  0.62336  0.24708  0.62109  1.0000
  H   H73       1.0  0.65691  0.26989  0.12134  1.0000
  H   H74       1.0  0.64874  0.27658  0.61736  1.0000
  H   H75       1.0  0.64374  0.41574  0.37341  1.0000
  H   H76       1.0  0.63597  0.42306  0.86313  1.0000
  H   H77       1.0  0.72048  0.34492  0.14726  1.0000
  H   H78       1.0  0.71221  0.35315  0.62791  1.0000
  H   H79       1.0  0.66678  0.44728  0.36879  1.0000
  H   H80       1.0  0.65975  0.45408  0.86918  1.0000
  H   H81       1.0  0.74413  0.37585  0.14781  1.0000
  H   H82       1.0  0.73652  0.38354  0.63853  1.0000
  H   H83       1.0  0.53714  0.28877  0.25033  1.0000
  H   H84       1.0  0.52831  0.29976  0.72549  1.0000
  H   H85       1.0  0.75865  0.40121  0.38246  1.0000
  H   H86       1.0  0.75269  0.40810  0.86514  1.0000
  H   H87       1.0  0.98293  0.45486  0.13427  1.0000
  H   H88       1.0  0.97161  0.46415  0.63086  1.0000
  H   H89       1.0  0.58027  0.89286  0.08141  1.0000
  H   H90       1.0  0.56683  0.90586  0.61738  1.0000
  H   H91       1.0  0.55936  0.86264  0.97787  1.0000
  H   H92       1.0  0.54655  0.87585  0.50081  1.0000
  H   H93       1.0  0.63681  0.78394  0.14838  1.0000
  H   H94       1.0  0.62920  0.79658  0.59610  1.0000
  H   H95       1.0  0.58711  0.80773  0.02147  1.0000
  H   H96       1.0  0.57847  0.82065  0.48499  1.0000
  H   H97       1.0  0.65888  0.90078  0.40558  1.0000
  H   H98       1.0  0.65261  0.91266  0.85394  1.0000
  H   H99       1.0  0.70916  0.87701  0.52361  1.0000
  H   H100      1.0  0.70251  0.88846  0.97806  1.0000
  H   H101      1.0  0.72226  0.79162  0.38212  1.0000
  H   H102      1.0  0.70940  0.80350  0.90762  1.0000
  H   H103      1.0  0.74170  0.82191  0.50533  1.0000
  H   H104      1.0  0.73048  0.83336  0.01388  1.0000
  H   H105      1.0  0.63289  0.41163  0.10595  1.0000
  H   H106      1.0  0.62450  0.42006  0.59350  1.0000
  H   H107      1.0  0.58275  0.43195  0.98822  1.0000
  H   H108      1.0  0.57492  0.43964  0.47018  1.0000
  H   H109      1.0  0.58112  0.35394  0.13299  1.0000
  H   H110      1.0  0.57419  0.36077  0.60715  1.0000
  H   H111      1.0  0.55621  0.40317  0.00610  1.0000
  H   H112      1.0  0.54928  0.40980  0.47910  1.0000
  H   H113      1.0  0.71950  0.33153  0.40953  1.0000
  H   H114      1.0  0.71172  0.33975  0.89083  1.0000
  H   H115      1.0  0.74431  0.28224  0.53450  1.0000
  H   H116      1.0  0.73732  0.29000  0.01108  1.0000
  H   H117      1.0  0.67048  0.27087  0.39859  1.0000
  H   H118      1.0  0.66346  0.27847  0.88020  1.0000
  H   H119      1.0  0.71965  0.25145  0.52804  1.0000
  H   H120      1.0  0.71300  0.25899  0.00513  1.0000
  H   H121      1.0  0.33401  0.27786  0.34999  1.0000
  H   H122      1.0  0.32069  0.28838  0.87023  1.0000
  H   H123      1.0  0.59089  0.21827  0.20257  1.0000
  H   H124      1.0  0.58092  0.22833  0.74152  1.0000
  H   H125      1.0  0.52862  0.02593  0.16289  1.0000
  H   H126      1.0  0.51862  0.03757  0.66140  1.0000
  H   H127      1.0  0.71254  0.46396  0.18243  1.0000
  H   H128      1.0  0.70352  0.47079  0.68079  1.0000
  H   H129      1.0  0.77044  0.66013  0.35567  1.0000
  H   H130      1.0  0.75983  0.67089  0.85857  1.0000
  H   H131      1.0  0.96853  0.40755  0.32996  1.0000
  H   H132      1.0  0.95531  0.41745  0.81874  1.0000
  H   H133      1.0  0.59298  0.00738  0.35565  1.0000
  H   H134      1.0  0.58189  0.02111  0.86073  1.0000
  H   H135      1.0  0.02495  0.43976  0.35309  1.0000
  H   H136      1.0  0.01242  0.44587  0.89051  1.0000
  H   H137      1.0  0.07958  0.41500  0.35327  1.0000
  H   H138      1.0  0.06711  0.42109  0.89216  1.0000
  H   H139      1.0  0.02901  0.36204  0.13730  1.0000
  H   H140      1.0  0.01590  0.37529  0.59331  1.0000
  H   H141      1.0  0.08376  0.33767  0.13434  1.0000
  H   H142      1.0  0.07055  0.35165  0.58559  1.0000
  H   H143      1.0  0.21882  0.34457  0.42540  1.0000
  H   H144      1.0  0.20525  0.36097  0.86346  1.0000
  H   H145      1.0  0.22063  0.28071  0.07896  1.0000
  H   H146      1.0  0.20841  0.28541  0.62607  1.0000
  H   H147      1.0  0.27366  0.31841  0.43000  1.0000
  H   H148      1.0  0.26016  0.33421  0.88246  1.0000
  H   H149      1.0  0.27469  0.25489  0.08053  1.0000
  H   H150      1.0  0.26238  0.25863  0.64558  1.0000
  H   H151      1.0  0.31758  0.23136  0.14934  1.0000
  H   H152      1.0  0.30584  0.24346  0.64063  1.0000
  H   H153      1.0  0.20355  0.36485  0.14971  1.0000
  H   H154      1.0  0.18976  0.37289  0.59331  1.0000
  H   H155      1.0  0.17476  0.41453  0.02964  1.0000
  H   H156      1.0  0.16032  0.42311  0.48384  1.0000
  H   H157      1.0  0.09440  0.41212  0.09135  1.0000
  H   H158      1.0  0.08022  0.42506  0.62127  1.0000
  H   H159      1.0  0.11981  0.43762  0.99134  1.0000
  H   H160      1.0  0.10499  0.44995  0.50324  1.0000
  H   H161      1.0  0.20781  0.27327  0.35557  1.0000
  H   H162      1.0  0.19487  0.28671  0.88845  1.0000
  H   H163      1.0  0.18262  0.24876  0.47412  1.0000
  H   H164      1.0  0.17009  0.26113  0.99421  1.0000
  H   H165      1.0  0.09848  0.32761  0.40303  1.0000
  H   H166      1.0  0.08558  0.33454  0.85380  1.0000
  H   H167      1.0  0.12755  0.27701  0.50732  1.0000
  H   H168      1.0  0.11485  0.28469  0.97008  1.0000
  C   C1        1.0  0.51469  0.16140  0.26958  1.0000
  C   C2        1.0  0.50221  0.17436  0.74797  1.0000
  C   C3        1.0  0.49785  0.19227  0.25163  1.0000
  C   C4        1.0  0.48540  0.20540  0.74368  1.0000
  C   C5        1.0  0.50132  0.14387  0.27676  1.0000
  C   C6        1.0  0.48904  0.15677  0.76024  1.0000
  C   C7        1.0  0.46695  0.20525  0.24114  1.0000
  C   C8        1.0  0.45442  0.21851  0.74871  1.0000
  C   C9        1.0  0.47034  0.15776  0.27151  1.0000
  C   C10       1.0  0.45813  0.17062  0.76595  1.0000
  C   C11       1.0  0.45289  0.18845  0.25332  1.0000
  C   C12       1.0  0.44051  0.20150  0.75893  1.0000
  C   C13       1.0  0.51202  0.21076  0.24379  1.0000
  C   C14       1.0  0.50009  0.22345  0.73518  1.0000
  C   C15       1.0  0.54243  0.19800  0.21763  1.0000
  C   C16       1.0  0.53101  0.20996  0.73898  1.0000
  C   C17       1.0  0.49506  0.24178  0.26689  1.0000
  C   C18       1.0  0.48341  0.25475  0.72673  1.0000
  C   C19       1.0  0.55629  0.21510  0.21783  1.0000
  C   C20       1.0  0.54548  0.22645  0.73717  1.0000
  C   C21       1.0  0.50828  0.25902  0.26214  1.0000
  C   C22       1.0  0.49738  0.27134  0.72503  1.0000
  C   C23       1.0  0.53892  0.24640  0.23843  1.0000
  C   C24       1.0  0.52850  0.25798  0.73150  1.0000
  C   C25       1.0  0.51928  0.11131  0.28625  1.0000
  C   C26       1.0  0.50744  0.12422  0.76816  1.0000
  C   C27       1.0  0.50863  0.09415  0.21015  1.0000
  C   C28       1.0  0.49732  0.10638  0.69529  1.0000
  C   C29       1.0  0.54711  0.09715  0.36838  1.0000
  C   C30       1.0  0.53513  0.11086  0.85184  1.0000
  C   C31       1.0  0.52487  0.06324  0.21495  1.0000
  C   C32       1.0  0.51406  0.07548  0.70534  1.0000
  C   C33       1.0  0.56361  0.06658  0.37141  1.0000
  C   C34       1.0  0.55193  0.08035  0.86199  1.0000
  C   C35       1.0  0.55319  0.04893  0.29530  1.0000
  C   C36       1.0  0.54209  0.06202  0.78912  1.0000
  C   C37       1.0  0.42030  0.20285  0.24492  1.0000
  C   C38       1.0  0.40787  0.21546  0.75708  1.0000
  C   C39       1.0  0.40283  0.23103  0.31263  1.0000
  C   C40       1.0  0.38988  0.24295  0.83135  1.0000
  C   C41       1.0  0.40656  0.18825  0.16726  1.0000
  C   C42       1.0  0.39455  0.20095  0.67361  1.0000
  C   C43       1.0  0.37187  0.24517  0.30404  1.0000
  C   C44       1.0  0.35893  0.25647  0.82210  1.0000
  C   C45       1.0  0.37604  0.20203  0.15703  1.0000
  C   C46       1.0  0.36411  0.21413  0.66279  1.0000
  C   C47       1.0  0.35805  0.23050  0.22404  1.0000
  C   C48       1.0  0.34559  0.24199  0.73499  1.0000
  C   C49       1.0  0.60789  0.95529  0.18117  1.0000
  C   C50       1.0  0.59605  0.96783  0.66472  1.0000
  C   C51       1.0  0.62484  0.92455  0.18315  1.0000
  C   C52       1.0  0.61278  0.93705  0.66072  1.0000
  C   C53       1.0  0.57877  0.96962  0.23860  1.0000
  C   C54       1.0  0.56882  0.98211  0.74498  1.0000
  C   C55       1.0  0.61367  0.90700  0.24351  1.0000
  C   C56       1.0  0.60374  0.91933  0.74146  1.0000
  C   C57       1.0  0.56702  0.95237  0.29503  1.0000
  C   C58       1.0  0.55906  0.96473  0.82276  1.0000
  C   C59       1.0  0.58436  0.92176  0.29955  1.0000
  C   C60       1.0  0.57655  0.93404  0.82335  1.0000
  C   C61       1.0  0.68539  0.77790  0.25996  1.0000
  C   C62       1.0  0.67526  0.78981  0.75251  1.0000
  C   C63       1.0  0.71244  0.76302  0.17720  1.0000
  C   C64       1.0  0.70472  0.77442  0.69826  1.0000
  C   C65       1.0  0.67640  0.76058  0.34500  1.0000
  C   C66       1.0  0.66382  0.77274  0.81639  1.0000
  C   C67       1.0  0.73004  0.73236  0.18210  1.0000
  C   C68       1.0  0.72191  0.74380  0.70915  1.0000
  C   C69       1.0  0.69330  0.72984  0.34607  1.0000
  C   C70       1.0  0.68059  0.74202  0.82443  1.0000
  C   C71       1.0  0.72047  0.71537  0.26542  1.0000
  C   C72       1.0  0.70992  0.72706  0.77003  1.0000
  C   C73       1.0  0.72871  0.66723  0.22375  1.0000
  C   C74       1.0  0.71784  0.67909  0.72398  1.0000
  C   C75       1.0  0.74627  0.63559  0.23859  1.0000
  C   C76       1.0  0.73525  0.64738  0.73344  1.0000
  C   C77       1.0  0.83031  0.52699  0.25257  1.0000
  C   C78       1.0  0.81848  0.53854  0.73735  1.0000
  C   C79       1.0  0.84802  0.49605  0.25248  1.0000
  C   C80       1.0  0.83609  0.50764  0.73332  1.0000
  C   C81       1.0  0.79944  0.54092  0.26466  1.0000
  C   C82       1.0  0.78758  0.55240  0.74870  1.0000
  C   C83       1.0  0.83405  0.47907  0.26525  1.0000
  C   C84       1.0  0.82218  0.49063  0.74178  1.0000
  C   C85       1.0  0.78623  0.52338  0.27887  1.0000
  C   C86       1.0  0.77436  0.53475  0.75972  1.0000
  C   C87       1.0  0.80322  0.49244  0.27893  1.0000
  C   C88       1.0  0.79146  0.50377  0.75658  1.0000
  C   C89       1.0  0.88055  0.48186  0.23660  1.0000
  C   C90       1.0  0.86855  0.49308  0.71884  1.0000
  C   C91       1.0  0.89317  0.49611  0.15010  1.0000
  C   C92       1.0  0.88183  0.50716  0.63722  1.0000
  C   C93       1.0  0.89934  0.45416  0.30669  1.0000
  C   C94       1.0  0.88652  0.46510  0.78757  1.0000
  C   C95       1.0  0.92358  0.48298  0.13731  1.0000
  C   C96       1.0  0.91231  0.49345  0.62825  1.0000
  C   C97       1.0  0.93014  0.44041  0.29189  1.0000
  C   C98       1.0  0.91738  0.45076  0.77670  1.0000
  C   C99       1.0  0.94282  0.45512  0.20768  1.0000
  C   C100      1.0  0.93072  0.46531  0.69745  1.0000
  C   C101      1.0  0.78099  0.57345  0.26035  1.0000
  C   C102      1.0  0.76943  0.58502  0.74696  1.0000
  C   C103      1.0  0.75288  0.58675  0.18128  1.0000
  C   C104      1.0  0.74143  0.59894  0.66640  1.0000
  C   C105      1.0  0.79136  0.59132  0.32976  1.0000
  C   C106      1.0  0.78002  0.60239  0.82079  1.0000
  C   C107      1.0  0.73603  0.61724  0.17113  1.0000
  C   C108      1.0  0.72484  0.62948  0.66063  1.0000
  C   C109      1.0  0.77456  0.62221  0.31914  1.0000
  C   C110      1.0  0.76357  0.63332  0.81382  1.0000
  C   C111      1.0  0.78851  0.47460  0.29163  1.0000
  C   C112      1.0  0.77781  0.48495  0.76783  1.0000
  C   C113      1.0  0.80238  0.44731  0.37603  1.0000
  C   C114      1.0  0.79333  0.45732  0.84838  1.0000
  C   C115      1.0  0.76050  0.48477  0.21956  1.0000
  C   C116      1.0  0.74961  0.49417  0.70124  1.0000
  C   C117      1.0  0.78831  0.43084  0.38591  1.0000
  C   C118      1.0  0.78069  0.43962  0.86078  1.0000
  C   C119      1.0  0.74594  0.46842  0.22967  1.0000
  C   C120      1.0  0.73636  0.47663  0.71510  1.0000
  C   C121      1.0  0.76013  0.44068  0.31314  1.0000
  C   C122      1.0  0.75224  0.44859  0.79496  1.0000
  C   C123      1.0  0.58035  0.29917  0.31868  1.0000
  C   C124      1.0  0.57245  0.30866  0.82235  1.0000
  C   C125      1.0  0.59433  0.31592  0.32602  1.0000
  C   C126      1.0  0.58683  0.32504  0.82000  1.0000
  C   C127      1.0  0.59350  0.27170  0.23651  1.0000
  C   C128      1.0  0.58521  0.28051  0.74778  1.0000
  C   C129      1.0  0.62204  0.30615  0.25454  1.0000
  C   C130      1.0  0.61448  0.31412  0.74560  1.0000
  C   C131      1.0  0.62150  0.26134  0.16781  1.0000
  C   C132      1.0  0.61336  0.26889  0.67894  1.0000
  C   C133      1.0  0.63535  0.27826  0.17674  1.0000
  C   C134      1.0  0.62745  0.28553  0.67677  1.0000
  C   C135      1.0  0.68020  0.37778  0.26095  1.0000
  C   C136      1.0  0.67240  0.38553  0.74650  1.0000
  C   C137      1.0  0.66566  0.40699  0.32213  1.0000
  C   C138      1.0  0.65803  0.41431  0.81355  1.0000
  C   C139      1.0  0.70873  0.36716  0.19895  1.0000
  C   C140      1.0  0.70092  0.37497  0.68480  1.0000
  C   C141      1.0  0.67847  0.42479  0.31982  1.0000
  C   C142      1.0  0.67123  0.43179  0.81737  1.0000
  C   C143      1.0  0.72220  0.38450  0.19993  1.0000
  C   C144      1.0  0.71474  0.39192  0.69194  1.0000
  C   C145      1.0  0.70726  0.41359  0.26117  1.0000
  C   C146      1.0  0.69997  0.42065  0.75817  1.0000
  C   C147      1.0  0.55223  0.26470  0.23854  1.0000
  C   C148      1.0  0.54271  0.27550  0.73279  1.0000
  C   C149      1.0  0.74617  0.42294  0.32131  1.0000
  C   C150      1.0  0.73923  0.43010  0.80842  1.0000
  C   C151      1.0  0.97440  0.44181  0.19415  1.0000
  C   C152      1.0  0.96238  0.45154  0.68870  1.0000
  C   C153      1.0  0.66713  0.81069  0.25802  1.0000
  C   C154      1.0  0.65723  0.82261  0.74597  1.0000
  C   C155      1.0  0.63190  0.87429  0.24814  1.0000
  C   C156      1.0  0.62206  0.88644  0.74034  1.0000
  C   C157      1.0  0.66083  0.86035  0.31889  1.0000
  C   C158      1.0  0.65172  0.87224  0.80080  1.0000
  C   C159      1.0  0.62049  0.85647  0.18372  1.0000
  C   C160      1.0  0.61007  0.86886  0.68052  1.0000
  C   C161      1.0  0.67898  0.82839  0.31763  1.0000
  C   C162      1.0  0.66891  0.84025  0.80966  1.0000
  C   C163      1.0  0.63764  0.82456  0.19601  1.0000
  C   C164      1.0  0.62804  0.83686  0.67839  1.0000
  C   C165      1.0  0.59244  0.86908  0.10039  1.0000
  C   C166      1.0  0.58049  0.88187  0.61580  1.0000
  C   C167      1.0  0.58064  0.85223  0.04335  1.0000
  C   C168      1.0  0.56913  0.86511  0.55056  1.0000
  C   C169      1.0  0.62426  0.80791  0.13763  1.0000
  C   C170      1.0  0.61553  0.82050  0.60418  1.0000
  C   C171      1.0  0.59653  0.82118  0.06594  1.0000
  C   C172      1.0  0.58705  0.83391  0.54288  1.0000
  C   C173      1.0  0.67280  0.87689  0.39715  1.0000
  C   C174      1.0  0.66521  0.88866  0.86142  1.0000
  C   C175      1.0  0.70102  0.86365  0.46223  1.0000
  C   C176      1.0  0.69308  0.87515  0.93141  1.0000
  C   C177      1.0  0.70837  0.81558  0.38458  1.0000
  C   C178      1.0  0.69718  0.82733  0.89081  1.0000
  C   C179      1.0  0.71927  0.83250  0.45340  1.0000
  C   C180      1.0  0.70907  0.84400  0.94973  1.0000
  C   C181      1.0  0.63656  0.32453  0.26106  1.0000
  C   C182      1.0  0.62935  0.33205  0.74201  1.0000
  C   C183      1.0  0.66555  0.35953  0.26128  1.0000
  C   C184      1.0  0.65793  0.36720  0.74156  1.0000
  C   C185      1.0  0.68003  0.33066  0.32933  1.0000
  C   C186      1.0  0.67279  0.33818  0.80737  1.0000
  C   C187      1.0  0.63648  0.37103  0.19459  1.0000
  C   C188      1.0  0.62899  0.37857  0.67388  1.0000
  C   C189      1.0  0.66564  0.31297  0.32728  1.0000
  C   C190      1.0  0.65858  0.32040  0.80592  1.0000
  C   C191      1.0  0.62166  0.35379  0.19819  1.0000
  C   C192      1.0  0.61445  0.36108  0.67613  1.0000
  C   C193      1.0  0.62139  0.39918  0.11569  1.0000
  C   C194      1.0  0.61358  0.40696  0.59781  1.0000
  C   C195      1.0  0.59334  0.41059  0.05033  1.0000
  C   C196      1.0  0.58573  0.41806  0.52980  1.0000
  C   C197      1.0  0.59238  0.36670  0.12988  1.0000
  C   C198      1.0  0.58536  0.37366  0.60527  1.0000
  C   C199      1.0  0.57843  0.39422  0.05929  1.0000
  C   C200      1.0  0.57129  0.40118  0.53447  1.0000
  C   C201      1.0  0.70865  0.31834  0.40574  1.0000
  C   C202      1.0  0.70136  0.32613  0.88409  1.0000
  C   C203      1.0  0.72267  0.29066  0.47463  1.0000
  C   C204      1.0  0.71568  0.29834  0.95109  1.0000
  C   C205      1.0  0.68115  0.28425  0.39976  1.0000
  C   C206      1.0  0.67421  0.29173  0.87863  1.0000
  C   C207      1.0  0.70872  0.27328  0.47121  1.0000
  C   C208      1.0  0.70190  0.28081  0.94809  1.0000
  C   C209      1.0  0.57070  0.01722  0.29820  1.0000
  C   C210      1.0  0.55993  0.03033  0.79971  1.0000
  C   C211      1.0  0.03783  0.41762  0.30037  1.0000
  C   C212      1.0  0.02524  0.42522  0.82275  1.0000
  C   C213      1.0  0.06861  0.40356  0.30136  1.0000
  C   C214      1.0  0.05604  0.41117  0.82366  1.0000
  C   C215      1.0  0.02319  0.40277  0.24164  1.0000
  C   C216      1.0  0.01054  0.41228  0.74058  1.0000
  C   C217      1.0  0.08603  0.37448  0.24271  1.0000
  C   C218      1.0  0.07312  0.38440  0.73927  1.0000
  C   C219      1.0  0.04027  0.37361  0.18395  1.0000
  C   C220      1.0  0.02732  0.38524  0.65834  1.0000
  C   C221      1.0  0.07094  0.36003  0.18285  1.0000
  C   C222      1.0  0.05795  0.37204  0.65531  1.0000
  C   C223      1.0  0.21545  0.31451  0.25308  1.0000
  C   C224      1.0  0.20246  0.32517  0.74518  1.0000
  C   C225      1.0  0.23106  0.32495  0.34928  1.0000
  C   C226      1.0  0.21782  0.33864  0.81420  1.0000
  C   C227      1.0  0.23213  0.28892  0.15783  1.0000
  C   C228      1.0  0.21962  0.29612  0.68468  1.0000
  C   C229      1.0  0.26184  0.31032  0.35247  1.0000
  C   C230      1.0  0.24858  0.32367  0.82548  1.0000
  C   C231      1.0  0.26286  0.27413  0.16017  1.0000
  C   C232      1.0  0.25029  0.28104  0.69535  1.0000
  C   C233      1.0  0.27831  0.28437  0.26011  1.0000
  C   C234      1.0  0.26544  0.29456  0.76672  1.0000
  C   C235      1.0  0.32645  0.24422  0.21238  1.0000
  C   C236      1.0  0.31409  0.25555  0.71696  1.0000
  C   C237      1.0  0.11884  0.35939  0.24668  1.0000
  C   C238      1.0  0.10597  0.36933  0.73879  1.0000
  C   C239      1.0  0.18259  0.32981  0.25159  1.0000
  C   C240      1.0  0.16969  0.34020  0.74041  1.0000
  C   C241      1.0  0.16781  0.31498  0.30601  1.0000
  C   C242      1.0  0.15507  0.32559  0.80222  1.0000
  C   C243      1.0  0.16576  0.35935  0.19554  1.0000
  C   C244      1.0  0.15249  0.36921  0.67636  1.0000
  C   C245      1.0  0.13578  0.33037  0.31163  1.0000
  C   C246      1.0  0.12307  0.33989  0.79670  1.0000
  C   C247      1.0  0.13378  0.37369  0.18550  1.0000
  C   C248      1.0  0.12047  0.38416  0.68021  1.0000
  C   C249      1.0  0.17956  0.37535  0.14004  1.0000
  C   C250      1.0  0.16579  0.38432  0.60246  1.0000
  C   C251      1.0  0.16350  0.40304  0.07257  1.0000
  C   C252      1.0  0.14936  0.41253  0.54208  1.0000
  C   C253      1.0  0.11822  0.40196  0.10806  1.0000
  C   C254      1.0  0.10427  0.41363  0.61771  1.0000
  C   C255      1.0  0.13238  0.41631  0.05289  1.0000
  C   C256      1.0  0.11809  0.42756  0.55181  1.0000
  C   C257      1.0  0.18379  0.28513  0.36333  1.0000
  C   C258      1.0  0.17096  0.29711  0.87712  1.0000
  C   C259      1.0  0.16975  0.27144  0.42954  1.0000
  C   C260      1.0  0.15712  0.28264  0.93523  1.0000
  C   C261      1.0  0.12234  0.31568  0.38873  1.0000
  C   C262      1.0  0.10959  0.32393  0.85759  1.0000
  C   C263      1.0  0.13859  0.28725  0.44630  1.0000
  C   C264      1.0  0.12592  0.29609  0.92296  1.0000
  N   N1        1.0  0.56081  0.00045  0.23876  1.0000
  N   N2        1.0  0.55063  0.01298  0.74257  1.0000
  N   N3        1.0  0.73861  0.68453  0.27262  1.0000
  N   N4        1.0  0.72773  0.69621  0.77776  1.0000
  N   N5        1.0  0.58069  0.25369  0.22464  1.0000
  N   N6        1.0  0.57144  0.26339  0.73987  1.0000
  N   N7        1.0  0.71974  0.43195  0.26104  1.0000
  N   N8        1.0  0.71224  0.43910  0.75807  1.0000
  N   N9        1.0  0.99242  0.41522  0.24703  1.0000
  N   N10       1.0  0.97969  0.42501  0.74374  1.0000
  N   N11       1.0  0.30922  0.27045  0.27348  1.0000
  N   N12       1.0  0.29625  0.28104  0.78450  1.0000
  O   O1        1.0  0.35574  0.27196  0.37242  1.0000
  O   O2        1.0  0.34224  0.28290  0.89386  1.0000
  O   O3        1.0  0.58569  0.20178  0.19817  1.0000
  O   O4        1.0  0.57517  0.21221  0.74190  1.0000
  O   O5        1.0  0.51373  0.04768  0.14062  1.0000
  O   O6        1.0  0.50346  0.05909  0.63522  1.0000
  O   O7        1.0  0.71913  0.47892  0.15786  1.0000
  O   O8        1.0  0.70904  0.48651  0.65212  1.0000
  O   O9        1.0  0.78538  0.63869  0.38507  1.0000
  O   O10       1.0  0.77463  0.64927  0.88442  1.0000
  O   O11       1.0  0.94728  0.41364  0.35947  1.0000
  O   O12       1.0  0.93379  0.42383  0.84348  1.0000
