# Supplementary material for: Reductive Transformation of Imine Covalent Organic Frameworks into Emissive Polymers: Insights into Emission Quenching
Source: Chem Mater. 2025 Oct 1;37(19):8048–58. doi: 10.1021/acs.chemmater.5c01951 (PMC12529896; doi:10.1021/acs.chemmater.5c01951)
Supplement: Supplementary file 3 [file cm5c01951_si_003.cif]

data_image0
_chemical_formula_structural       H168C264N12O12
_chemical_formula_sum              "H168 C264 N12 O12"
_cell_length_a       52.177
_cell_length_b       52.1748
_cell_length_c       8.0445
_cell_angle_alpha    89.9709
_cell_angle_beta     89.9804
_cell_angle_gamma    59.9882

_space_group_name_H-M_alt    "P 1"
_space_group_IT_number       1

loop_
  _space_group_symop_operation_xyz
  'x, y, z'

loop_
  _atom_site_type_symbol
  _atom_site_label
  _atom_site_symmetry_multiplicity
  _atom_site_fract_x
  _atom_site_fract_y
  _atom_site_fract_z
  _atom_site_occupancy
  H   H1        1.0  0.44059  0.24255  0.74239  1.0000
  H   H2        1.0  0.52634  0.16325  0.74966  1.0000
  H   H3        1.0  0.44733  0.15733  0.77218  1.0000
  H   H4        1.0  0.54544  0.18605  0.75374  1.0000
  H   H5        1.0  0.45955  0.26628  0.73005  1.0000
  H   H6        1.0  0.48440  0.29557  0.72501  1.0000
  H   H7        1.0  0.60241  0.98126  0.59140  1.0000
  H   H8        1.0  0.63339  0.92642  0.58779  1.0000
  H   H9        1.0  0.53823  0.97480  0.89468  1.0000
  H   H10       1.0  0.56988  0.91996  0.89667  1.0000
  H   H11       1.0  0.71243  0.78721  0.61558  1.0000
  H   H12       1.0  0.64470  0.78428  0.90337  1.0000
  H   H13       1.0  0.74329  0.73238  0.63293  1.0000
  H   H14       1.0  0.67491  0.72948  0.91477  1.0000
  H   H15       1.0  0.69499  0.68892  0.69551  1.0000
  H   H16       1.0  0.82936  0.55174  0.73600  1.0000
  H   H17       1.0  0.83568  0.46643  0.72252  1.0000
  H   H18       1.0  0.75101  0.54487  0.79231  1.0000
  H   H19       1.0  0.86810  0.52890  0.57896  1.0000
  H   H20       1.0  0.87732  0.45334  0.85169  1.0000
  H   H21       1.0  0.92253  0.50482  0.55768  1.0000
  H   H22       1.0  0.73101  0.58601  0.65498  1.0000
  H   H23       1.0  0.80374  0.59217  0.87096  1.0000
  H   H24       1.0  0.70129  0.64041  0.64592  1.0000
  H   H25       1.0  0.81626  0.44710  0.87402  1.0000
  H   H26       1.0  0.73569  0.51802  0.66148  1.0000
  H   H27       1.0  0.79318  0.41590  0.88928  1.0000
  H   H28       1.0  0.55473  0.31337  0.91512  1.0000
  H   H29       1.0  0.58046  0.34251  0.91852  1.0000
  H   H30       1.0  0.62041  0.25096  0.58122  1.0000
  H   H31       1.0  0.64600  0.28047  0.58368  1.0000
  H   H32       1.0  0.63692  0.42084  0.88833  1.0000
  H   H33       1.0  0.71050  0.35512  0.60798  1.0000
  H   H34       1.0  0.65960  0.45297  0.88735  1.0000
  H   H35       1.0  0.73375  0.38664  0.61271  1.0000
  H   H36       1.0  0.52848  0.29994  0.73082  1.0000
  H   H37       1.0  0.75218  0.40749  0.83677  1.0000
  H   H38       1.0  0.97196  0.46461  0.62607  1.0000
  H   H39       1.0  0.57029  0.90588  0.58791  1.0000
  H   H40       1.0  0.55114  0.87545  0.46789  1.0000
  H   H41       1.0  0.63155  0.79591  0.59830  1.0000
  H   H42       1.0  0.58202  0.82009  0.47280  1.0000
  H   H43       1.0  0.64947  0.91319  0.89105  1.0000
  H   H44       1.0  0.69867  0.88909  0.02054  1.0000
  H   H45       1.0  0.71005  0.80324  0.91223  1.0000
  H   H46       1.0  0.72909  0.83373  0.03221  1.0000
  H   H47       1.0  0.62618  0.41873  0.58174  1.0000
  H   H48       1.0  0.57769  0.43715  0.45011  1.0000
  H   H49       1.0  0.57685  0.35805  0.59242  1.0000
  H   H50       1.0  0.55268  0.40674  0.45597  1.0000
  H   H51       1.0  0.71058  0.34065  0.90749  1.0000
  H   H52       1.0  0.73538  0.29119  0.03380  1.0000
  H   H53       1.0  0.66211  0.27913  0.90216  1.0000
  H   H54       1.0  0.71111  0.26011  0.03035  1.0000
  H   H55       1.0  0.58112  0.22841  0.74023  1.0000
  H   H56       1.0  0.70124  0.47404  0.69581  1.0000
  H   H57       1.0  0.76213  0.67077  0.84171  1.0000
  H   H58       1.0  0.95557  0.41656  0.80048  1.0000
  H   H59       1.0  0.39858  0.25444  0.89271  1.0000
  H   H60       1.0  0.40889  0.18069  0.59796  1.0000
  H   H61       1.0  0.35439  0.20384  0.58100  1.0000
  H   H62       1.0  0.31978  0.28881  0.85684  1.0000
  H   H63       1.0  0.01090  0.44430  0.88835  1.0000
  H   H64       1.0  0.06588  0.42021  0.89560  1.0000
  H   H65       1.0  0.01764  0.37551  0.56769  1.0000
  H   H66       1.0  0.07262  0.35205  0.57014  1.0000
  H   H67       1.0  0.20441  0.35575  0.92017  1.0000
  H   H68       1.0  0.20774  0.29221  0.57071  1.0000
  H   H69       1.0  0.25955  0.32883  0.92976  1.0000
  H   H70       1.0  0.26212  0.26568  0.57782  1.0000
  H   H71       1.0  0.30572  0.24270  0.64159  1.0000
  H   H72       1.0  0.19057  0.37363  0.60017  1.0000
  H   H73       1.0  0.16131  0.42317  0.47669  1.0000
  H   H74       1.0  0.08043  0.42347  0.58779  1.0000
  H   H75       1.0  0.10594  0.44818  0.47012  1.0000
  H   H76       1.0  0.19468  0.28740  0.89022  1.0000
  H   H77       1.0  0.16922  0.26262  0.00644  1.0000
  H   H78       1.0  0.08458  0.33772  0.88398  1.0000
  H   H79       1.0  0.11381  0.28793  0.00398  1.0000
  H   H80       1.0  0.47549  0.11596  0.64106  1.0000
  H   H81       1.0  0.54386  0.12393  0.89901  1.0000
  H   H82       1.0  0.57470  0.06937  0.90604  1.0000
  H   H83       1.0  0.51760  0.03749  0.67638  1.0000
  H   H84       1.0  0.58318  0.02035  0.83960  1.0000
  H   H85       1.0  0.93444  0.31522  0.09292  1.0000
  H   H86       1.0  0.96546  0.26035  0.08420  1.0000
  H   H87       1.0  0.87193  0.30785  0.40654  1.0000
  H   H88       1.0  0.90359  0.25296  0.40277  1.0000
  H   H89       1.0  0.04468  0.12092  0.11869  1.0000
  H   H90       1.0  0.97654  0.11809  0.40282  1.0000
  H   H91       1.0  0.07520  0.06602  0.13241  1.0000
  H   H92       1.0  0.00637  0.06316  0.40989  1.0000
  H   H93       1.0  0.02725  0.02259  0.17917  1.0000
  H   H94       1.0  0.16216  0.88546  0.22886  1.0000
  H   H95       1.0  0.16878  0.79988  0.23162  1.0000
  H   H96       1.0  0.08374  0.87861  0.27978  1.0000
  H   H97       1.0  0.06508  0.91928  0.12518  1.0000
  H   H98       1.0  0.13503  0.92615  0.37162  1.0000
  H   H99       1.0  0.03467  0.97392  0.11985  1.0000
  H   H100      1.0  0.90330  0.23957  0.08721  1.0000
  H   H101      1.0  0.88445  0.20933  0.96107  1.0000
  H   H102      1.0  0.96429  0.12958  0.09618  1.0000
  H   H103      1.0  0.91525  0.15398  0.96467  1.0000
  H   H104      1.0  0.98272  0.24658  0.38891  1.0000
  H   H105      1.0  0.03191  0.22230  0.51869  1.0000
  H   H106      1.0  0.04254  0.13662  0.41433  1.0000
  H   H107      1.0  0.06195  0.16690  0.53255  1.0000
  H   H108      1.0  0.09314  0.00470  0.34404  1.0000
  H   H109      1.0  0.85978  0.49608  0.26340  1.0000
  H   H110      1.0  0.77460  0.57516  0.21058  1.0000
  H   H111      1.0  0.78018  0.49107  0.27684  1.0000
  H   H112      1.0  0.87906  0.51874  0.24040  1.0000
  H   H113      1.0  0.79299  0.59891  0.22482  1.0000
  H   H114      1.0  0.81753  0.62838  0.21933  1.0000
  H   H115      1.0  0.80740  0.44930  0.16779  1.0000
  H   H116      1.0  0.87710  0.45718  0.41128  1.0000
  H   H117      1.0  0.90762  0.40266  0.41975  1.0000
  H   H118      1.0  0.73271  0.58871  0.36165  1.0000
  H   H119      1.0  0.74239  0.51268  0.09267  1.0000
  H   H120      1.0  0.68789  0.53581  0.07963  1.0000
  H   H121      1.0  0.14783  0.78219  0.39613  1.0000
  H   H122      1.0  0.06989  0.85025  0.14818  1.0000
  H   H123      1.0  0.12485  0.75065  0.40728  1.0000
  H   H124      1.0  0.88735  0.64713  0.41255  1.0000
  H   H125      1.0  0.91309  0.67624  0.41458  1.0000
  H   H126      1.0  0.95353  0.58402  0.08341  1.0000
  H   H127      1.0  0.97910  0.61353  0.08409  1.0000
  H   H128      1.0  0.97017  0.75417  0.38876  1.0000
  H   H129      1.0  0.04339  0.68846  0.10620  1.0000
  H   H130      1.0  0.99299  0.78617  0.38727  1.0000
  H   H131      1.0  0.06680  0.71986  0.11049  1.0000
  H   H132      1.0  0.86145  0.63298  0.22865  1.0000
  H   H133      1.0  0.08477  0.74134  0.34561  1.0000
  H   H134      1.0  0.95934  0.75202  0.08075  1.0000
  H   H135      1.0  0.91083  0.77052  0.94902  1.0000
  H   H136      1.0  0.90979  0.69155  0.09157  1.0000
  H   H137      1.0  0.88573  0.74022  0.95540  1.0000
  H   H138      1.0  0.04341  0.67413  0.40804  1.0000
  H   H139      1.0  0.06831  0.62459  0.53364  1.0000
  H   H140      1.0  0.99552  0.61210  0.39690  1.0000
  H   H141      1.0  0.04441  0.59317  0.52625  1.0000
  H   H142      1.0  0.65382  0.62236  0.33933  1.0000
  H   H143      1.0  0.91433  0.56168  0.24107  1.0000
  H   H144      1.0  0.84993  0.37079  0.19728  1.0000
  H   H145      1.0  0.03506  0.80675  0.18377  1.0000
  H   H146      1.0  0.91620  0.35371  0.34942  1.0000
  H   H147      1.0  0.34506  0.77761  0.39339  1.0000
  H   H148      1.0  0.39996  0.75352  0.39510  1.0000
  H   H149      1.0  0.35075  0.70834  0.08084  1.0000
  H   H150      1.0  0.40563  0.68496  0.07710  1.0000
  H   H151      1.0  0.53858  0.68771  0.42364  1.0000
  H   H152      1.0  0.54140  0.62475  0.07171  1.0000
  H   H153      1.0  0.59370  0.66121  0.42837  1.0000
  H   H154      1.0  0.59578  0.59873  0.07361  1.0000
  H   H155      1.0  0.63923  0.57479  0.14472  1.0000
  H   H156      1.0  0.52489  0.70516  0.10045  1.0000
  H   H157      1.0  0.49613  0.75453  0.97396  1.0000
  H   H158      1.0  0.41469  0.75610  0.08758  1.0000
  H   H159      1.0  0.44075  0.78008  0.96771  1.0000
  H   H160      1.0  0.52825  0.61999  0.39394  1.0000
  H   H161      1.0  0.50251  0.59544  0.51066  1.0000
  H   H162      1.0  0.41811  0.67056  0.38488  1.0000
  H   H163      1.0  0.44712  0.62091  0.50592  1.0000
  H   H164      1.0  0.20208  0.86237  0.08510  1.0000
  H   H165      1.0  0.21011  0.78677  0.35190  1.0000
  H   H166      1.0  0.25669  0.83813  0.07319  1.0000
  H   H167      1.0  0.30556  0.79781  0.13977  1.0000
  H   H168      1.0  0.28848  0.74990  0.31236  1.0000
  C   C1        1.0  0.50230  0.17433  0.75480  1.0000
  C   C2        1.0  0.48553  0.20541  0.75000  1.0000
  C   C3        1.0  0.48902  0.15671  0.76117  1.0000
  C   C4        1.0  0.45448  0.21859  0.74995  1.0000
  C   C5        1.0  0.45800  0.17066  0.76114  1.0000
  C   C6        1.0  0.44044  0.20161  0.75416  1.0000
  C   C7        1.0  0.50029  0.22349  0.74322  1.0000
  C   C8        1.0  0.53125  0.20997  0.74684  1.0000
  C   C9        1.0  0.48362  0.25481  0.73425  1.0000
  C   C10       1.0  0.54568  0.22650  0.74233  1.0000
  C   C11       1.0  0.49759  0.27143  0.73104  1.0000
  C   C12       1.0  0.52869  0.25804  0.73552  1.0000
  C   C13       1.0  0.59553  0.96776  0.66042  1.0000
  C   C14       1.0  0.61279  0.93695  0.65801  1.0000
  C   C15       1.0  0.56855  0.98170  0.74648  1.0000
  C   C16       1.0  0.60410  0.91911  0.74328  1.0000
  C   C17       1.0  0.55923  0.96406  0.82842  1.0000
  C   C18       1.0  0.57700  0.93336  0.82870  1.0000
  C   C19       1.0  0.67616  0.78984  0.75744  1.0000
  C   C20       1.0  0.70419  0.77461  0.68212  1.0000
  C   C21       1.0  0.66608  0.77295  0.84095  1.0000
  C   C22       1.0  0.72155  0.74391  0.69127  1.0000
  C   C23       1.0  0.68295  0.74214  0.84715  1.0000
  C   C24       1.0  0.71093  0.72719  0.77147  1.0000
  C   C25       1.0  0.71799  0.67930  0.73983  1.0000
  C   C26       1.0  0.73541  0.64752  0.75014  1.0000
  C   C27       1.0  0.81877  0.53829  0.74303  1.0000
  C   C28       1.0  0.83626  0.50740  0.73458  1.0000
  C   C29       1.0  0.78792  0.55221  0.75987  1.0000
  C   C30       1.0  0.82241  0.49030  0.73997  1.0000
  C   C31       1.0  0.77476  0.53446  0.77016  1.0000
  C   C32       1.0  0.79167  0.50350  0.75905  1.0000
  C   C33       1.0  0.86872  0.49298  0.71805  1.0000
  C   C34       1.0  0.88194  0.50729  0.63519  1.0000
  C   C35       1.0  0.88676  0.46471  0.78399  1.0000
  C   C36       1.0  0.91244  0.49365  0.62183  1.0000
  C   C37       1.0  0.91757  0.45033  0.76692  1.0000
  C   C38       1.0  0.93094  0.46514  0.68735  1.0000
  C   C39       1.0  0.76971  0.58489  0.76292  1.0000
  C   C40       1.0  0.74035  0.59914  0.70192  1.0000
  C   C41       1.0  0.78148  0.60227  0.81945  1.0000
  C   C42       1.0  0.72372  0.62972  0.69615  1.0000
  C   C43       1.0  0.76499  0.63324  0.81234  1.0000
  C   C44       1.0  0.77771  0.48491  0.76667  1.0000
  C   C45       1.0  0.79376  0.45569  0.82908  1.0000
  C   C46       1.0  0.74848  0.49589  0.71398  1.0000
  C   C47       1.0  0.78072  0.43824  0.83836  1.0000
  C   C48       1.0  0.73495  0.47856  0.72456  1.0000
  C   C49       1.0  0.75128  0.44901  0.78646  1.0000
  C   C50       1.0  0.57436  0.30650  0.83913  1.0000
  C   C51       1.0  0.58901  0.32268  0.84226  1.0000
  C   C52       1.0  0.58532  0.28068  0.74287  1.0000
  C   C53       1.0  0.61483  0.31383  0.74949  1.0000
  C   C54       1.0  0.61170  0.27117  0.65422  1.0000
  C   C55       1.0  0.62592  0.28773  0.65619  1.0000
  C   C56       1.0  0.67213  0.38555  0.74907  1.0000
  C   C57       1.0  0.65811  0.41336  0.82709  1.0000
  C   C58       1.0  0.69955  0.37630  0.67251  1.0000
  C   C59       1.0  0.67072  0.43138  0.82723  1.0000
  C   C60       1.0  0.71273  0.39389  0.67563  1.0000
  C   C61       1.0  0.69848  0.42166  0.75382  1.0000
  C   C62       1.0  0.54287  0.27564  0.73434  1.0000
  C   C63       1.0  0.73807  0.43053  0.79460  1.0000
  C   C64       1.0  0.96264  0.45137  0.67672  1.0000
  C   C65       1.0  0.65799  0.82274  0.75166  1.0000
  C   C66       1.0  0.62269  0.88624  0.74374  1.0000
  C   C67       1.0  0.65123  0.87233  0.81627  1.0000
  C   C68       1.0  0.61172  0.86870  0.67402  1.0000
  C   C69       1.0  0.66899  0.84028  0.82117  1.0000
  C   C70       1.0  0.62956  0.83667  0.67756  1.0000
  C   C71       1.0  0.58344  0.88183  0.59483  1.0000
  C   C72       1.0  0.57282  0.86483  0.52716  1.0000
  C   C73       1.0  0.61792  0.81995  0.60084  1.0000
  C   C74       1.0  0.59030  0.83347  0.53005  1.0000
  C   C75       1.0  0.66292  0.88913  0.89140  1.0000
  C   C76       1.0  0.69034  0.87566  0.96462  1.0000
  C   C77       1.0  0.69704  0.82727  0.90296  1.0000
  C   C78       1.0  0.70761  0.84430  0.97075  1.0000
  C   C79       1.0  0.62972  0.33182  0.74887  1.0000
  C   C80       1.0  0.65790  0.36698  0.74706  1.0000
  C   C81       1.0  0.67219  0.33857  0.82126  1.0000
  C   C82       1.0  0.62976  0.37783  0.67239  1.0000
  C   C83       1.0  0.65802  0.32073  0.82110  1.0000
  C   C84       1.0  0.61545  0.36014  0.67416  1.0000
  C   C85       1.0  0.61520  0.40566  0.58829  1.0000
  C   C86       1.0  0.58812  0.41590  0.51401  1.0000
  C   C87       1.0  0.58741  0.37155  0.59373  1.0000
  C   C88       1.0  0.57399  0.39865  0.51699  1.0000
  C   C89       1.0  0.70021  0.32700  0.90201  1.0000
  C   C90       1.0  0.71400  0.29942  0.97325  1.0000
  C   C91       1.0  0.67294  0.29239  0.89961  1.0000
  C   C92       1.0  0.70021  0.28184  0.97173  1.0000
  C   C93       1.0  0.01078  0.41172  0.72485  1.0000
  C   C94       1.0  0.40773  0.21584  0.74698  1.0000
  C   C95       1.0  0.38930  0.24325  0.82176  1.0000
  C   C96       1.0  0.39477  0.20164  0.66015  1.0000
  C   C97       1.0  0.35835  0.25692  0.81005  1.0000
  C   C98       1.0  0.36431  0.21474  0.64942  1.0000
  C   C99       1.0  0.34537  0.24244  0.72269  1.0000
  C   C100      1.0  0.02454  0.42428  0.81687  1.0000
  C   C101      1.0  0.05534  0.41064  0.82126  1.0000
  C   C102      1.0  0.07312  0.38456  0.73256  1.0000
  C   C103      1.0  0.02839  0.38529  0.63823  1.0000
  C   C104      1.0  0.05908  0.37225  0.64048  1.0000
  C   C105      1.0  0.20210  0.32577  0.74561  1.0000
  C   C106      1.0  0.21714  0.33594  0.84550  1.0000
  C   C107      1.0  0.21909  0.30021  0.65045  1.0000
  C   C108      1.0  0.24796  0.32093  0.85137  1.0000
  C   C109      1.0  0.24987  0.28512  0.65565  1.0000
  C   C110      1.0  0.26489  0.29513  0.75802  1.0000
  C   C111      1.0  0.31380  0.25565  0.70858  1.0000
  C   C112      1.0  0.10592  0.36993  0.73722  1.0000
  C   C113      1.0  0.16923  0.34110  0.74250  1.0000
  C   C114      1.0  0.15460  0.32681  0.80969  1.0000
  C   C115      1.0  0.15256  0.36974  0.67346  1.0000
  C   C116      1.0  0.12259  0.34138  0.80753  1.0000
  C   C117      1.0  0.12052  0.38429  0.67043  1.0000
  C   C118      1.0  0.16647  0.38469  0.60070  1.0000
  C   C119      1.0  0.15012  0.41228  0.53134  1.0000
  C   C120      1.0  0.10447  0.41276  0.59401  1.0000
  C   C121      1.0  0.11873  0.42648  0.52785  1.0000
  C   C122      1.0  0.17062  0.29824  0.88480  1.0000
  C   C123      1.0  0.15638  0.28445  0.95024  1.0000
  C   C124      1.0  0.10867  0.32651  0.88125  1.0000
  C   C125      1.0  0.12499  0.29878  0.94877  1.0000
  C   C126      1.0  0.50741  0.12406  0.76816  1.0000
  C   C127      1.0  0.49691  0.10626  0.70240  1.0000
  C   C128      1.0  0.53573  0.11039  0.84274  1.0000
  C   C129      1.0  0.51366  0.07533  0.71227  1.0000
  C   C130      1.0  0.55284  0.07983  0.84846  1.0000
  C   C131      1.0  0.54246  0.06157  0.78424  1.0000
  C   C132      1.0  0.56040  0.02979  0.79196  1.0000
  C   C133      1.0  0.92791  0.30150  0.16256  1.0000
  C   C134      1.0  0.94519  0.27068  0.15736  1.0000
  C   C135      1.0  0.90146  0.31515  0.25361  1.0000
  C   C136      1.0  0.93697  0.25264  0.24420  1.0000
  C   C137      1.0  0.89257  0.29727  0.33688  1.0000
  C   C138      1.0  0.91032  0.26660  0.33396  1.0000
  C   C139      1.0  0.00832  0.12353  0.25932  1.0000
  C   C140      1.0  0.03633  0.10830  0.18382  1.0000
  C   C141      1.0  0.99792  0.10671  0.34043  1.0000
  C   C142      1.0  0.05345  0.07759  0.19059  1.0000
  C   C143      1.0  0.01454  0.07588  0.34396  1.0000
  C   C144      1.0  0.04254  0.06092  0.26849  1.0000
  C   C145      1.0  0.04993  0.01300  0.22870  1.0000
  C   C146      1.0  0.06755  0.98120  0.23771  1.0000
  C   C147      1.0  0.15170  0.87190  0.23700  1.0000
  C   C148      1.0  0.16938  0.84094  0.23375  1.0000
  C   C149      1.0  0.12074  0.88585  0.24970  1.0000
  C   C150      1.0  0.15547  0.82387  0.24284  1.0000
  C   C151      1.0  0.10761  0.86809  0.26181  1.0000
  C   C152      1.0  0.12466  0.83707  0.25875  1.0000
  C   C153      1.0  0.10232  0.91860  0.24934  1.0000
  C   C154      1.0  0.07358  0.93263  0.17976  1.0000
  C   C155      1.0  0.11328  0.93614  0.31377  1.0000
  C   C156      1.0  0.05671  0.96321  0.17529  1.0000
  C   C157      1.0  0.09659  0.96711  0.30719  1.0000
  C   C158      1.0  0.99042  0.15635  0.25374  1.0000
  C   C159      1.0  0.95558  0.21975  0.24378  1.0000
  C   C160      1.0  0.98407  0.20580  0.31660  1.0000
  C   C161      1.0  0.94455  0.20230  0.17381  1.0000
  C   C162      1.0  0.00159  0.17377  0.32283  1.0000
  C   C163      1.0  0.96220  0.17029  0.17757  1.0000
  C   C164      1.0  0.91642  0.21551  0.09327  1.0000
  C   C165      1.0  0.90598  0.19862  0.02206  1.0000
  C   C166      1.0  0.95073  0.15362  0.09850  1.0000
  C   C167      1.0  0.92340  0.16726  0.02435  1.0000
  C   C168      1.0  0.99599  0.22251  0.39043  1.0000
  C   C169      1.0  0.02341  0.20894  0.46374  1.0000
  C   C170      1.0  0.02967  0.16065  0.40436  1.0000
  C   C171      1.0  0.04045  0.17757  0.47128  1.0000
  C   C172      1.0  0.83573  0.50721  0.25890  1.0000
  C   C173      1.0  0.81917  0.53813  0.24090  1.0000
  C   C174      1.0  0.82219  0.48987  0.26892  1.0000
  C   C175      1.0  0.78823  0.55142  0.23063  1.0000
  C   C176      1.0  0.79123  0.50396  0.26105  1.0000
  C   C177      1.0  0.77404  0.53468  0.24046  1.0000
  C   C178      1.0  0.83387  0.55617  0.23456  1.0000
  C   C179      1.0  0.86485  0.54269  0.23766  1.0000
  C   C180      1.0  0.81705  0.58752  0.22807  1.0000
  C   C181      1.0  0.87907  0.55940  0.23850  1.0000
  C   C182      1.0  0.83085  0.60427  0.22621  1.0000
  C   C183      1.0  0.86193  0.59096  0.23304  1.0000
  C   C184      1.0  0.84016  0.45734  0.28519  1.0000
  C   C185      1.0  0.82911  0.43954  0.22576  1.0000
  C   C186      1.0  0.86862  0.44371  0.35804  1.0000
  C   C187      1.0  0.84581  0.40866  0.23473  1.0000
  C   C188      1.0  0.88558  0.41314  0.36440  1.0000
  C   C189      1.0  0.87499  0.39493  0.30206  1.0000
  C   C190      1.0  0.74145  0.54893  0.22991  1.0000
  C   C191      1.0  0.72320  0.57700  0.29805  1.0000
  C   C192      1.0  0.72839  0.53411  0.15070  1.0000
  C   C193      1.0  0.69229  0.59041  0.29085  1.0000
  C   C194      1.0  0.69791  0.54718  0.14230  1.0000
  C   C195      1.0  0.67914  0.57529  0.21199  1.0000
  C   C196      1.0  0.11063  0.81852  0.27005  1.0000
  C   C197      1.0  0.12595  0.79010  0.34313  1.0000
  C   C198      1.0  0.08210  0.82874  0.20834  1.0000
  C   C199      1.0  0.11295  0.77259  0.35088  1.0000
  C   C200      1.0  0.06847  0.81149  0.21888  1.0000
  C   C201      1.0  0.08420  0.78257  0.28932  1.0000
  C   C202      1.0  0.90713  0.64004  0.33750  1.0000
  C   C203      1.0  0.92178  0.65623  0.33974  1.0000
  C   C204      1.0  0.91825  0.61400  0.24319  1.0000
  C   C205      1.0  0.94777  0.64720  0.24802  1.0000
  C   C206      1.0  0.94473  0.60435  0.15533  1.0000
  C   C207      1.0  0.95896  0.62092  0.15625  1.0000
  C   C208      1.0  0.00518  0.71888  0.24827  1.0000
  C   C209      1.0  0.99132  0.74665  0.32692  1.0000
  C   C210      1.0  0.03254  0.70962  0.17104  1.0000
  C   C211      1.0  0.00401  0.76461  0.32685  1.0000
  C   C212      1.0  0.04582  0.72713  0.17385  1.0000
  C   C213      1.0  0.03169  0.75486  0.25240  1.0000
  C   C214      1.0  0.87594  0.60871  0.23346  1.0000
  C   C215      1.0  0.07100  0.76405  0.29768  1.0000
  C   C216      1.0  0.96277  0.66510  0.24700  1.0000
  C   C217      1.0  0.99091  0.70033  0.24620  1.0000
  C   C218      1.0  0.00522  0.67189  0.31986  1.0000
  C   C219      1.0  0.96282  0.71117  0.17126  1.0000
  C   C220      1.0  0.99113  0.65395  0.31855  1.0000
  C   C221      1.0  0.94850  0.69347  0.17297  1.0000
  C   C222      1.0  0.94831  0.73899  0.08721  1.0000
  C   C223      1.0  0.92125  0.74927  0.01288  1.0000
  C   C224      1.0  0.92043  0.70497  0.09294  1.0000
  C   C225      1.0  0.90707  0.73207  0.01619  1.0000
  C   C226      1.0  0.03316  0.66038  0.40148  1.0000
  C   C227      1.0  0.04702  0.63275  0.47225  1.0000
  C   C228      1.0  0.00622  0.62547  0.39560  1.0000
  C   C229      1.0  0.03344  0.61498  0.46849  1.0000
  C   C230      1.0  0.89322  0.36317  0.30507  1.0000
  C   C231      1.0  0.35841  0.75748  0.32217  1.0000
  C   C232      1.0  0.38923  0.74383  0.32332  1.0000
  C   C233      1.0  0.34429  0.74480  0.23459  1.0000
  C   C234      1.0  0.40681  0.71757  0.23544  1.0000
  C   C235      1.0  0.36167  0.71826  0.14856  1.0000
  C   C236      1.0  0.39237  0.70525  0.14719  1.0000
  C   C237      1.0  0.53596  0.65803  0.24818  1.0000
  C   C238      1.0  0.55120  0.66807  0.34748  1.0000
  C   C239      1.0  0.55282  0.63267  0.15144  1.0000
  C   C240      1.0  0.58203  0.65332  0.35055  1.0000
  C   C241      1.0  0.58362  0.61786  0.15373  1.0000
  C   C242      1.0  0.59882  0.62781  0.25487  1.0000
  C   C243      1.0  0.64755  0.58824  0.20381  1.0000
  C   C244      1.0  0.43968  0.70265  0.23868  1.0000
  C   C245      1.0  0.50306  0.67346  0.24519  1.0000
  C   C246      1.0  0.48827  0.65937  0.31231  1.0000
  C   C247      1.0  0.48656  0.70196  0.17469  1.0000
  C   C248      1.0  0.45623  0.67409  0.30915  1.0000
  C   C249      1.0  0.45450  0.71674  0.17132  1.0000
  C   C250      1.0  0.50078  0.71648  0.10074  1.0000
  C   C251      1.0  0.48475  0.74394  0.02976  1.0000
  C   C252      1.0  0.43876  0.74513  0.09381  1.0000
  C   C253      1.0  0.45333  0.75844  0.02629  1.0000
  C   C254      1.0  0.50419  0.63086  0.38807  1.0000
  C   C255      1.0  0.48981  0.61722  0.45373  1.0000
  C   C256      1.0  0.44220  0.65933  0.38260  1.0000
  C   C257      1.0  0.45841  0.63165  0.45086  1.0000
  C   C258      1.0  0.20197  0.82642  0.22023  1.0000
  C   C259      1.0  0.21562  0.84073  0.14160  1.0000
  C   C260      1.0  0.21979  0.79816  0.28684  1.0000
  C   C261      1.0  0.24618  0.82702  0.13347  1.0000
  C   C262      1.0  0.25069  0.78377  0.27539  1.0000
  C   C263      1.0  0.26440  0.79851  0.19915  1.0000
  C   C264      1.0  0.29616  0.78461  0.19004  1.0000
  N   N1        1.0  0.72885  0.69625  0.77693  1.0000
  N   N2        1.0  0.57158  0.26350  0.73506  1.0000
  N   N3        1.0  0.71048  0.44045  0.75581  1.0000
  N   N4        1.0  0.97989  0.42422  0.72401  1.0000
  N   N5        1.0  0.55024  0.01261  0.74720  1.0000
  N   N6        1.0  0.29579  0.28145  0.77256  1.0000
  N   N7        1.0  0.06035  0.02997  0.27300  1.0000
  N   N8        1.0  0.88309  0.34604  0.25897  1.0000
  N   N9        1.0  0.90464  0.59670  0.23605  1.0000
  N   N10       1.0  0.04377  0.77362  0.25288  1.0000
  N   N11       1.0  0.62975  0.61438  0.26479  1.0000
  N   N12       1.0  0.31336  0.75740  0.23641  1.0000
  O   O1        1.0  0.57543  0.21225  0.74485  1.0000
  O   O2        1.0  0.70669  0.49008  0.67506  1.0000
  O   O3        1.0  0.77741  0.64912  0.86419  1.0000
  O   O4        1.0  0.93407  0.42282  0.82795  1.0000
  O   O5        1.0  0.34126  0.28331  0.88194  1.0000
  O   O6        1.0  0.50233  0.05910  0.65218  1.0000
  O   O7        1.0  0.10830  0.98304  0.36711  1.0000
  O   O8        1.0  0.67537  0.61717  0.36012  1.0000
  O   O9        1.0  0.90887  0.54533  0.24467  1.0000
  O   O10       1.0  0.83417  0.39244  0.17705  1.0000
  O   O11       1.0  0.04085  0.82244  0.16041  1.0000
  O   O12       1.0  0.26691  0.75641  0.33836  1.0000
